# Supplementary material for: The Current State of Intraoperative Imaging in Maxillofacial Surgery: A Systematic Review
Source: J Clin Med. 2026 Feb 23;15(4):1675. doi: 10.3390/jcm15041675 (PMC12941712; doi:10.3390/jcm15041675)
Supplement: Supplementary file 1 [file jcm-15-01675-s001.zip]

Archive with 3 entries (3 files):
- Search Strategy_Maxilla.pdf
- PRISMA_2020_checklist_v2.pdf
- Search Strategy_Mandible.pdf
